# Supplementary material for: Prevalences of Anorexia, Autism, and Schizophrenia, Are Strongly Associated With Average Annual Temperatures: Systematic Review and Linear Regression Analysis
Source: Brain Behav. 2025 Oct 20;15(10):e70999. doi: 10.1002/brb3.70999 (PMC12537842; doi:10.1002/brb3.70999)
Supplement: Supplementary file 1 — Average annual temperatures (1990‐2020) and age‐standardized rates (1999) of psychiatric diseases. [file BRB3-15-e70999-s001.zip]

Archive with 2 entries (2 files):
- Suppl. Table 1_psych. dis..xlsx
- __MACOSX/._Suppl. Table 1_psych. dis..xlsx
