# Supplementary material for: Prevalences of Anorexia, Autism, and Schizophrenia, Are Strongly Associated With Average Annual Temperatures: Systematic Review and Linear Regression Analysis
Source: Brain Behav. 2025 Oct 20;15(10):e70999. doi: 10.1002/brb3.70999 (PMC12537842; doi:10.1002/brb3.70999)
Supplement: Supplementary file 1 — Average annual temperatures (1990‐2020) and age‐standardized rates (1999) of psychiatric diseases. [file BRB3-15-e70999-s001.zip › Suppl. Table 1_psych. dis..xlsx]

## Sheet: Sheet1
Country	Average annual temperature 1991-2020	Schizophrenia, ASR of 1999	Depression, ASR of 1999	Anxiety, ASR of 1999	Bipolar, ASR of 1999	Autism, ASR of 1999	Dysthimia, ASR of 1999	Anorexia, ASR of 1999
Afghanistan	13.37	217.78	3942.16	4851.03	699.64	287.14	1201.05	26.44
Albania	12.44	287.5	1363.65	3837.54	542.01	370.72	1177.63	41.59
Algeria	23.6	249.14	3089.76	4771.98	756.28	290.85	1194.29	42.3
American Samoa	27.38	303.4	1289.55	4044.24	279.73	291.85	1383.52	34.95
Andorra	8.27	286.52	2552.79	5453.41	934.81	580.42	1169.48	154.05
Angola	21.77	219.83	4552.44	3934.1	553.9	366.74	1408.32	37.74
Antigua and Barbuda	27.2	288.66	2146.08	4334.17	943.98	346.06	946.21	53.76
Argentina	15.11	311.54	1808.49	4982.97	1039.09	480.52	743.4	83.05
Armenia	7.82	282.62	1900.18	3150.6	541.46	383.06	1183.6	42.28
Australia	22.05	388.65	3439.65	5815.16	1125.06	435.86	1082.14	239.36
Austria	7.44	276.75	2051.94	6006.43	900.43	567.53	1170.46	137.31
Azerbaijan	12.96	282.71	1663.56	2477.54	522.14	379.76	1180.29	47.91
Bahamas	25.58	284.81	2180.24	4349.02	899.23	339.12	946.94	58.56
Bahrain	27.69	270.95	3550.44	4937.84	781.44	316.59	1139.88	51.66
Bangladesh	25.71	276.19	3511.53	3180.92	389.3	292.27	1266.64	32.45
Barbados	26.61	282.56	2300.35	4328.71	932.85	346.77	946.51	48.49
Belarus	7.45	277.32	2774.62	3483.2	520.89	399.61	1183.72	54.26
Belgium	10.67	274.17	2573.08	5047.24	900.31	563.27	1082.2	148.25
Belize	25.7	270.7	2438.27	4184.06	907.5	340.63	943.5	41.86
Benin	28.02	213.54	3195.24	3228.85	545.57	370.25	1404.16	28.96
Bermuda	21.67	305.34	2301.68	4329.23	977.37	350.44	944.7	70.2
Bhutan	10.38	286.71	2901.86	3267.83	392.28	299.51	1252.85	38.14
Bolivia	20.76	266.55	2536.2	5740.55	887.12	340.79	943.65	38.45
Bosnia and Herzegovina	10.35	286.66	1674.57	3537.19	548.94	378.63	1178.41	43.86
Botswana	22.09	225.16	2994.15	3553.39	540.9	371.97	1401.37	48
Brazil	25.44	277.64	2976.69	7410.11	1111.85	353.82	927.47	62.77
Bulgaria	11.35	288.1	1603.96	3397.37	466.4	370.32	1177.54	47.6
Burkina Faso	29.26	207.89	3113.8	3116.73	535.34	366.68	1408.04	27.08
Burundi	20.51	200.41	3367.91	3638.56	579.41	378.72	1475.66	22.14
Cambodia	27.41	273.5	1573.67	4579.76	317.94	307.13	1400.1	26.4
Cameroon	24.8	213.16	3364.63	3199.99	534.44	372.97	1398.47	31.34
Canada	-4.03	288.64	2143.73	4320.61	805.25	608.11	1170.05	115.64
Cape Verde	22.53	229.56	3620.48	3085.49	578.01	380.45	1392.34	36.63
Central African Republic	25.47	191.39	4747.32	4405.56	529.93	366.99	1404.28	22.11
Chad	27.63	210.59	3922.7	3369.65	537.75	373.47	1398.22	27.82
Chile	9.39	317.76	2993.27	5461.95	995.16	487.61	811.16	86.28
China	7.59	309.98	1412.69	3164.18	181.81	372.3	1392.13	33.46
Colombia	25	279.88	1412.1	4701.66	739.86	336.18	819.44	47.05
Comoros	23.73	217.2	2899.68	3554.55	608.71	381.39	1485.01	29.34
Cook Islands	24.71	312.71	1801.07	4085.79	281.93	291.57	1398.45	42.48
Costa Rica	24.83	285.97	2394.16	4195.22	872.7	342.48	877.12	49.22
Croatia	11.96	294.13	1929.54	3595.01	544.99	378.58	1178.37	54.41
Cuba	25.81	280.53	2953.17	4246.88	947.71	353.7	942.9	41.04
Cyprus	18.95	273.98	2036.17	6467.18	910.42	562.31	1171.23	116.61
Czech Republic	8.6	296.58	1798.06	3153.91	547.15	379.68	1176.83	59.77
Democratic People's Republic of Korea	6.98	261.26	1298.66	3612.12	181.94	261.44	1474.72	22.51
Democratic Republic of the Congo	24.35	204.36	4242.75	3815.13	556.53	372.16	1395.35	22.27
Denmark	8.9	241.38	2421.92	4873.9	940.29	428.97	1170.87	134.55
Djibouti	28.49	220.83	3126.7	3254.65	607.3	393.1	1457.81	31.34
Dominica	26.83	274.77	2209.42	4279.68	901.2	347.33	940.86	43.81
Dominican Republic	24.55	277.87	2973.72	4500.35	910.11	342.02	942.48	47.84
Ecuador	21.43	275.63	2459.66	5231.15	907.65	340.54	944.47	43.4
Egypt	23.14	247.57	2899.6	4588.39	723.92	292.22	1188.39	40.25
El Salvador	25.23	268.61	2590.93	4409.79	825.91	327.9	882.61	42.39
Equatorial Guinea	24.66	236.03	4549.81	3804.93	553.35	380.6	1394.27	50.75
Eritrea	26.63	207.45	3505.44	3732.32	584.05	376.79	1485.22	26.36
Estonia	6.34	290.1	2641.92	3378.82	522.79	404.11	1180.07	60.65
Eswatini	20.64	217.62	3162.31	3491.96	534.65	366.99	1409.29	41.27
Ethiopia	23.37	213.38	3343.36	3465.64	614.38	383.16	1451.08	25.04
Federated States of Micronesia	27.28	269.29	1548.96	4034.39	264.49	288.01	1385.33	24.27
Fiji	24.68	292.68	1560.27	4039.82	274.63	289.21	1385.15	31.26
Finland	2.46	264.08	2961.68	3993.12	890.28	557.68	1306.84	166.26
France	11.65	268.28	2786.65	6274.26	904.17	457.12	1172.58	145.7
Gabon	25.2	229.68	4343.59	3985.12	562.21	369.11	1403.45	47.43
Gambia	28.38	212.32	4334.63	3312.69	548.48	371.94	1400.6	28.25
Georgia	9.01	277.27	2253.25	2495.05	524.66	380.79	1181.75	42.96
Germany	9.59	262.7	2392.28	6208.14	746.9	572.32	1103.45	169.95
Ghana	27.66	216.92	3098.99	3000.54	543.93	368.75	1408.88	34.82
Greece	14.26	272.23	4047.31	5779.04	906.87	562.32	1172.31	144.57
Greenland	-18.68	375.74	4836.36	4856.12	650.31	499.13	1153.97	144.25
Grenada	26.49	279.21	2363.16	4282.12	918.13	350.61	941.13	46.25
Guam	27.81	327.21	1853.91	4013.99	284.98	296.33	1383.08	47.52
Guatemala	23.65	262.77	2866.84	4263.23	800.36	329.03	877.97	42.2
Guinea	25.86	209.05	3113.12	3338.88	537.26	368.13	1409.18	28.28
Guinea-Bissau	27.98	203.76	3241.87	3093.45	526.63	366.2	1408.88	26.41
Guyana	26.12	263.01	4122	4381.5	869.75	338.57	945.21	40.97
Haiti	24.95	241.31	2770.94	4635.32	843.89	333.77	946.56	28.65
Honduras	24.72	261.68	2337.69	4090.96	812.03	330.92	877.81	37.48
Hungary	11.5	291.49	1737.43	3406.72	537.51	373.69	1180.06	56.19
Iceland	1.85	278.35	1858.01	5103.77	908.44	566.11	1170.02	134.04
India	24.94	285.23	2547.78	2967.44	354.14	288.47	1239.1	33.4
Indonesia	25.96	293.69	1071.86	3548	330.61	310.28	1381.46	32.26
Iran (Islamic Republic of)	18.34	254.16	3863.95	7268.08	817.17	370.31	1230.74	57.53
Iraq	22.95	246.18	2885.58	5337.99	676.53	286.79	1188.65	43.42
Ireland	9.73	352.67	3149.37	6907.82	701.28	607.28	1104.97	132.13
Israel	19.99	299.14	3079.58	3739.26	1051.47	510.42	1249.34	93.53
Italy	13.22	291.21	2562.71	5562.46	893.49	567.88	1122.81	111.85
Ivory Coast	26.8	213.54	2673.97	3240.28	531.55	379.69	1385.66	31.4
Jamaica	25.91	276.14	2185.44	4054.72	943.64	348.28	944.13	41.48
Japan	11.78	300.83	1547.2	2324.13	644.29	676.47	683.28	169.43
Jordan	19.52	255.06	3131.06	4933.86	781.87	299.86	1179.59	38.31
Kazakhstan	7.11	282.44	2370.43	2115.63	507.42	371.01	1184.18	54.95
Kenya	25.08	216.64	3411.8	3418.04	601.73	381.09	1477.87	30.23
Kiribati	27.77	255.89	1592.66	4098.13	257.15	279.88	1401.31	22.1
Kuwait	26.31	273.81	3031.62	4599.97	810.2	304.97	1177.5	70.09
Kyrgyzstan	2.65	262.08	2313.01	2059.92	515.76	373.44	1182.54	34.41
Laos	24.16	280.32	1378.27	4570.68	324.75	310.2	1388.13	30.23
Latvia	6.87	286.01	2694.12	3748.03	520.11	401.04	1182.61	59.75
Lebanon	15.45	253.52	3625.45	6051.03	941.18	302.34	1200.62	42.14
Lesotho	12.38	204.73	4318.07	3555.49	532.18	369.49	1408.64	31.55
Liberia	25.45	207.03	3330.32	3506.65	543.34	375.57	1390.62	23.9
Libya	22.81	249.9	3381.68	5324.33	770.45	286.49	1190.13	41.98
Lithuania	7.38	288.42	2946.68	4254.19	521.15	407.83	1182.87	57.58
Luxembourg	10.02	281.92	2146.91	5277.02	896.12	571.42	1170.67	190.71
Madagascar	22.64	212.34	3394.64	3963.21	597.38	378.44	1489.61	26.28
Malawi	22.66	201.84	2717.28	3845.65	577.36	372.06	1495.44	24.54
Malaysia	26.38	316.8	2335.49	4599.25	339.39	323.99	1378.61	43
Maldives	28.11	313.49	1609.25	3579.63	338.61	343.85	1333.68	35.16
Mali	29.21	211.24	2251.26	2726.01	541.96	373.27	1399.78	27.94
Malta	19.58	277.11	2057.93	6247.6	912.17	578.42	1170.05	131.54
Marshall Islands	28.01	272.61	1533.01	4016.42	265.87	289.44	1382.08	24.54
Mauritania	28.82	220.32	2365.99	2746.23	556.08	374.38	1402.96	32.41
Mauritius	23.33	310.46	2476.14	3815.03	337.52	319.13	1388.71	39.77
Mexico	21.31	283.89	2703.54	3513.28	914.88	371.6	938.31	48.25
Monaco	13.53	295.4	3015.65	5501.61	900.75	548.27	1172.1	239.62
Mongolia	1.07	272.49	2916.72	2142.92	499.96	370.36	1182.52	44.61
Montenegro	9.93	288.89	1734.18	3658.65	540.94	377.37	1178.65	48.75
Morocco	18.14	242.82	4082.09	4799.73	745.08	287.48	1196.67	36.92
Mozambique	24.41	203.94	3645.96	4035.23	578.56	369.59	1503.45	25.34
Myanmar	23.82	278.2	792.31	3977.02	316.71	304.75	1401.46	30.09
Namibia	20.45	222.56	2318.76	3491.89	553.2	367.86	1406.76	43.37
Nauru	27.83	282.96	1788.54	4056.55	261.19	284.77	1393.1	32.36
Nepal	14.17	266.99	3795.9	3277.32	383.91	288.59	1277.63	30.21
Netherlands	10.49	367.97	2524.5	6754.8	787.65	629.63	1107.15	151.6
New Zealand	10.46	388.61	2716.81	7263.47	1506.4	437.26	1083.27	157.16
Nicaragua	25.88	270.73	2437.25	4365.8	851.54	336.92	876.98	37.55
Niger	28.04	207.69	2974.65	2967.85	542.84	371.19	1401.45	23.22
Nigeria	27.3	222.61	2559.15	2991.78	554.24	369.09	1402.43	34.32
Niue	25.03	296.37	1788.61	4022.46	275.17	292.25	1386.99	32.97
North Macedonia	10.79	287.66	1481.49	3591.53	541.86	378.94	1175.1	43.42
Northern Mariana Islands	27.6	312.42	1429.49	4004.41	280.21	300.13	1374.31	40.53
Norway	2.21	282.72	2199.63	6735.84	828.62	484.45	1162.32	109.89
Oman	27.64	264.24	2973.58	4611.54	686.07	302.97	1146.15	51.46
Pakistan	21.38	278.89	2830.09	3474.19	387.9	298.15	1258.29	33.1
Palau	27.9	297.82	1764.41	3946.69	269.85	304.08	1357.41	33.48
Palestine	19.5	248.2	5259.45	5545.8	790.72	292.12	1194.43	32.14
Panama	25.6	288.11	2115.24	3656.68	849.55	342.17	873.58	60.12
Papua New Guinea	24.74	270.93	1729.16	3995.11	263.66	288.98	1379.72	24.78
Paraguay	23.92	277.82	2829.56	6304.89	1089.8	356.5	957.61	69.94
Peru	19.72	279.54	1308.56	5551.79	919.39	343.4	943.93	47.09
Philippines	26.27	292.13	1443.3	4563.44	336.95	315.42	1381.63	30.77
Poland	8.78	294.53	1192.06	3082.5	550.69	373.85	1177.15	66.35
Portugal	15.85	269.07	3371.13	8027.61	873.03	547.75	1173.09	121.95
Puerto Rico	25.04	292.8	1992.9	4442.56	947.06	347.8	947.13	60.78
Qatar	28.02	284.95	3002.21	4263.87	744.6	344.73	1104.52	63.9
Republic of Korea	12.22	300.63	1420.9	3221.32	500.3	548.87	761.94	113.58
Republic of Moldova	10.89	268.85	2146.74	4078.75	518.25	397.84	1181.81	50.88
Republic of the Congo	24.74	215.3	4331.6	3736.7	545.33	371.91	1397.46	35.66
Romania	10.18	289.02	1558.56	3285.62	637.21	366.38	1178.03	52.73
Russian Federation	-3.79	281.81	2014.13	3133.7	514.06	396.81	1182.56	60.57
Rwanda	19.2	209.99	3766.43	3653.36	588.75	372.4	1499.82	27.68
Saint Kitts and Nevis	27.47	284.09	3083.83	4308.87	909.91	342.09	942.57	55.94
Saint Lucia	27	276.92	2444.88	4307.13	924.26	345.43	942.97	45.63
Saint Vincent and the Grenadines	26.17	274.23	2499.6	4299.33	909.06	347.05	940.67	44.61
Samoa	27.58	286.65	1446.78	4027.85	274.82	294.05	1380.28	27.45
San Marino	12.83	280.11	3048.57	5542.62	918.9	560.42	1173.74	137.67
Saudi Arabia	25.94	262.86	3148.25	4554.43	762.24	310.9	1259.07	52.08
Senegal	28.9	216.23	2758.39	2893.44	552.74	375.61	1400.87	30.5
Serbia	11.4	285.05	1731.57	3335.39	540.29	375.35	1176.53	46.61
Seychelles	27.09	313.63	1292.68	3737.56	334.13	325.03	1369.88	42.84
Sierra Leone	26.54	208.04	3145.11	3663.32	538.31	372.37	1396.46	25.75
Singapore	27.68	319.2	1452.17	2708.09	719.75	588.14	618.57	143.25
Slovakia	8.83	295.68	1606.88	3425.67	542.3	374.57	1178.53	53.2
Slovenia	9.86	299.51	2044.87	3389.17	546.77	382.68	1175.23	54.04
Solomon Islands	25.92	255.24	1650.82	4028.56	254.85	288.4	1385.99	22.09
Somalia	26.95	188.42	3515.91	3272.86	581.21	379	1486.52	15.39
South Africa	18.23	224.81	3066.9	3786.14	556.99	373.63	1395.12	42.49
South Sudan	27.97	229.35	3402.09	4977.68	610.96	378.77	1492.58	28.42
Spain	14.07	265.62	3667.6	4861.17	924.83	579.47	1233.47	171.6
Sri Lanka	27.25	300.82	1489.97	4035.55	335.59	320.55	1397.92	35.8
Sudan	27.95	232.68	3393.12	4745.97	731.81	286.74	1194.36	31.7
Suriname	26.58	275.63	3872.72	4141.95	897.34	340.69	945	47.82
Sweden	3.23	270.26	3024.28	4795.13	973.93	706.81	1250.47	136.71
Switzerland	6.47	279.98	2557.43	6790.61	941.74	573.42	1276.73	169.92
Syrian Arab Republic	18.75	242.37	3077.57	5607.57	773.78	283.93	1210.75	34.37
Tajikistan	3.85	263.68	1732.6	2403.54	516.03	377.33	1177.68	31.99
Tanzania	22.92	213.27	3295.73	3812.59	591.05	373.46	1496.42	30.51
Thailand	26.85	301.06	1478.81	3399.74	329.77	312.08	1395.73	38.98
Timor-Leste	24.57	262.72	1443.76	3795.53	316.01	313.54	1385.5	30.68
Togo	27.33	208.71	3245.88	3592.5	539.52	368.33	1409.5	26.16
Tokelau	28.71	289.81	1776.33	4003.85	274.78	292.91	1384.36	28.91
Tonga	25.01	291.05	1320.46	4062.98	281.98	287.17	1395.68	27.85
Trinidad and Tobago	26.55	286.89	2973.03	3871.37	908.83	346.73	942.28	59.42
Tunisia	20.53	252.46	4044.92	5164.14	787.78	290.49	1199.64	40.44
Turkey	11.66	248.93	2888.12	4513.6	795.7	293.29	1120.67	42.37
Turkmenistan	16.66	281.01	1974.61	2341.51	505.9	378.79	1176.46	49.88
Tuvalu	28.62	275.51	1779.43	4007.32	267.5	290.74	1379.48	24.4
Uganda	23.25	207.95	5337.56	4080.16	581.82	378.78	1521.82	28.05
Ukraine	9.27	271.43	2866.83	3133.13	521.33	397.64	1182.18	45.61
United Arab Emirates	28.17	275.32	2596.7	4243.27	752.01	331.17	1107.13	58.05
United Kingdom	9.24	246.26	3033.85	4460.2	1094.48	739.6	1184.43	131.9
United States Virgin Islands	26.98	433.65	3294.06	5697.75	601.3	643.41	1168.52	139.73
United States of America	9.46	295.47	2482.93	4365.09	919.47	343.87	945.83	66.14
Uruguay	17.97	313.49	2160.93	5153.94	984.34	481.44	811.32	85.11
Uzbekistan	13.69	270.15	2087.99	2025.65	511.31	374.24	1180.7	41.04
Vanuatu	24.44	269.89	1622.51	4029.28	266.52	287.75	1388	23.72
Venezuela	25.71	275.89	2398.62	3999.51	830.46	314.26	875.8	47.54
Vietnam	24.79	323.55	1093.13	2287.34	336.1	314.87	1391.19	30.21
Yemen	25.54	225.68	3888.32	4783.72	725.98	285.98	1197.04	28.53
Zambia	22.23	212.87	2850.01	3969.21	574.45	375.76	1485.08	33.17
Zimbabwe	21.9	202.48	2085.99	3137.02	538.58	364.44	1411.32	29.9
ASR: age-standarized age rate
